# Supplementary material for: Ambroxol attenuates detrimental effect of LPS-induced glia-mediated neuroinflammation, oxidative stress, and cognitive dysfunction in mice brain
Source: Front Immunol. 2025 Mar 6;16:1494114. doi: 10.3389/fimmu.2025.1494114 (PMC11923628; doi:10.3389/fimmu.2025.1494114)
Supplement: Supplementary file 1 [file Table1.xlsx]

## Sheet: Behavior
		Cont	LPS	LPS+AMB	AMB
Behavior test - Y maze	spontaneous Alternations Behaviour	54	13.5	36	49
		41	21.3	42	50
		46	19	39	46.987
		40	15	36	46
		43	24	33.98	43
		48	28	45	49
		51	22	38	55
		52	23	29	53
Behavior test - MWM	Time spent in the Target Quadrent	50	20	42	57
		54	21	41	54
		49	21	26	49.5
		50	24	34	51															49	46	41
		59	14	29	54															40	40	39
		46	10	24	52															37	34	32
		40	28	36	43															25	30	21
		54	21	19	41															20	23	20
	Number of Crossing	5	2	4	3
		4	2	3	4
		4	1	3	3
		3	3	2	4
		4	2	2	5
		2	3	3	3
		4	3	5	2
		4	2	4	5
	Day1	49	43	40		47	57	51		50	48	52		49	46	41
	Day2	40	41	39		54	49	54		53	52	45		40	40	39
	Day3	26	22	36		45	53	56		40	40	44		37	34	32
	Day4	21	21	22		40	48	44		28	32	39		25	30	21
	Day5	16	22	15		33	36	38		23	30	25		20	23	20

## Sheet: Western
	antibody(/actin)	Cont	LPS	LPS+AMB	AMB		Cont	LPS	LPS+AMB	AMB
Western blot	TLR4 (cortex)	1.1	1.50848	1.1984	1	TLR4 (hippo)	0.94	1.58237	1.12	1.1324
		1.001	1.45912	1.15	0.65872		0.85	1.48204	1.176	1.113
		1	1.59988	1.07	1.21145		0.91	1.39921	1.034	1.14701
		0.999764	1.65432	1.32	1.50267		0.9032	1.46964	1.10241	0.956432
		Cont	LPS	LPS+AMB	AMB		Cont	LPS	LPS+AMB	AMB
	GFAP(cortex)	0.99	1.73085	1.1523	1.0001	GFAP(hippo)	0.97	1.61237	1.065	0.998
		0.8001	1.65912	1.18734	0.98723		1	1.68204	1.10001	1
		0.811	1.59988	1.3215	0.99027		0.87	1.67921	1.1082	1.0102
		1	1.65432	1.1091	1.0976		0.82	1.71964	1.11861	0.92341
		Cont	LPS	LPS+AMB	AMB		Cont	LPS	LPS+AMB	AMB
	Iba-1(cortex)	0.99	1.75311	1.271	1.2015	Iba-1(hippo)	0.81	1.8145	1.3612	1.12
		0.98	1.871	1.13123	1.06872		1.1	1.93002	1.38123	1.111
		1	1.83	1.21113	1.10103		0.97	1.6964	1.21134	1.2102
		0.87	1.79816	1.2423	1.10976		0.82	1.7921	1.32113	1.1341
		Cont	LPS	LPS+AMB	AMB		Cont	LPS	LPS+AMB	AMB
	p-NFkB(cortex)	0.94	1.90341	1.20957	1.2015	p-NFkB(hippo)	0.97	2.2001	1.41054	0.917358
		0.95	1.80651	1.35816	1.06872		0.92	2.00179	1.19349	0.988367
		0.89	2.1178	1.42808	1.10103		0.87	2.21769	1.22562	1.0102
		0.84	1.9658	1.3391	1.10976		0.82	1.90675	1.22028	0.92341
		Cont	LPS	LPS+AMB	AMB		Cont	LPS	LPS+AMB	AMB
	p-JNK(cortex)	0.99	2.30856	1.3023	0.901324	p-JNK(hippo)	0.9587	1.95237	1.2065	1.1
		0.79	2.19081	1.38734	0.968723		0.899	2.08204	1.25643	1.111
		0.89	2.30937	1.3715	1.01027		0.87	1.93921	1.2982	1.0102
		1	2.16712	1.3391	0.93245		0.86	1.91964	1.37861	0.92341
		Cont	LPS	LPS+AMB	AMB		Cont	LPS	LPS+AMB	AMB
	TNF-α(cortex)	0.99	1.98672	1.323	1.2015	TNF-α(hippo)	0.97	1.83237	1.065	0.917823
		1.001	2.01454	1.4234	1.06872		1.1	2.1	1.15643	0.910132
		0.9	2.2287	1.4215	1.10103		0.87	1.83921	1.1982	1.0102
		1	2.27104	1.391	1.10976		0.82	1.93964	1.17861	0.92341
		Cont	LPS	LPS+AMB	AMB		Cont	LPS	LPS+AMB	AMB
	IL-1β(cortex)	0.99	1.99848	1.6523	1.2015	IL-1β(hippo)	0.97	2.05524	1.2065	1.1
		1.001	2.09123	1.48734	0.923156		1	2.2041	1.35643	1.111
		1.1	2.182	1.5215	0.901923		0.87	2.1	1.3982	1.0102
		1	2.15432	1.5391	1.10976		0.82	2.0571	1.47861	0.92341
		Cont	LPS	LPS+AMB	AMB		Cont	LPS	LPS+AMB	AMB
	Nrf2(cortex)	0.99	0.35327	0.886183	1.01015	Nrf2(hippo)	0.891	0.301793	0.91567	1.07672
		0.9901	0.490173	0.860174	1.06872		1	0.21104	0.891546	0.99623
		0.9299	0.419056	0.802851	1.1001		0.97	0.25193	0.978124	0.996134
		1	0.39093	0.93816	1.03719		0.87	0.27402	0.881404	0.982341
		Cont	LPS	LPS+AMB	AMB		Cont	LPS	LPS+AMB	AMB
	HO1(cortex)	0.99	0.35327	0.86183	1.01015	HO1(hippo)	0.97	0.201793	0.801567	0.889767
		1.001	0.200173	0.801743	1.06872		1	0.20104	0.691546	0.914562
		1.1	0.219056	0.902851	1.00103		0.87	0.26193	0.678124	1.0102
		1	0.31093	0.93816	0.93719		0.82	0.28402	0.781404	0.82341
		Cont	LPS	LPS+AMB	AMB		Cont	LPS	LPS+AMB	AMB
	PSD-95(cortex)	1	0.386796	0.890092	0.98154	PSD-95(hippo)	0.99	0.361461	0.987654	1.07321
		0.98	0.441746	0.86789	0.93521		1.1	0.346855	1	1.06321
		1.02	0.401331	0.919956	0.97634		0.98	0.347007	1	1.04668
		1	0.432456	0.91021	0.892123		1	0.324567	0.912347	1.09787
		Cont	LPS	LPS+AMB	AMB		Cont	LPS	LPS+AMB	AMB
	SNAP23(cortex)	0.889	0.406796	0.990092	1.054	SNAP23(hippo)	0.987198	0.361461	0.887654	1.09321
		0.98	0.301746	0.86789	0.93521		0.93713	0.46855	0.989234	1.00321
		0.99	0.390133	0.99956	1.00123		0.98	0.247007	0.910134	1.01668
		1	0.332456	0.96789	1.01877		1	0.324567	0.918327	0.98865

## Sheet: Confocal
	antibody	Cont	LPS	LPS+AMB		Cont	LPS	LPS+AMB
IF	GFAP(cortex)	1	2.3946	1.28711	GFAP(hippo)	1.007	2.55012	1.55556
		0.99	2.622	1.28333		1	2.25441	1.27196
		0.89	2.3743	1.4538		1	2.37781	1.575
		1	2.41318	1.317		0.789	2.35836	1.388
		Cont	LPS	LPS+AMB		Cont	LPS	LPS+AMB
	TNF-α(cortex)	1	2.45946	1.8712	TNF-α(hippo)	0.987	2.35	1.4781
		0.87	2.56522	1.67181		1.05	2.5	1.5512
		0.8765	2.20914	1.69034		1	2.321	1.4283
		0.8699	2.489	1.56229		0.7765	2.0433	1.61523
		Cont	LPS	LPS+AMB		Cont	LPS	LPS+AMB
	Nrf2(cortex)	1	0.355102	0.897551	Nrf2(hippo)	0.987	0.35	0.982226
		0.987	0.4532	0.99832		1.05	0.5	0.712963
		0.8465	0.394948	0.99832		1	0.421	0.89317
		0.9499	0.489	0.856229		0.8765	0.3433	0.92523
		Cont	LPS	LPS+AMB		Cont	LPS	LPS+AMB
	PSD-95(cortex)	0.90899	0.355102	0.927551	PSD-95(hippo)	0.987	0.454399	0.82226
		0.99	0.325102	0.87551		1.1	0.366667	0.82226
		0.95112	0.284532	0.9		0.997	0.283865	0.86963
		0.8699	0.294948	1.00982		0.8765	0.3433	0.790732

## Sheet: SOD and LPO
SOD and LPO concentrations (%)
					Cont	LPS	LPS+AMB	AMB				Cont	LPS	LPS+AMB	AMB
			SOD (cortex)		100	30.8	53	72.56		SOD (hippo)		100	25	59	81
					100	29.67	51.98	71.967				100	29	61	78
					100	31.9735	52.981	70.56				100	23	60	82
					100	30.76	52.43	70.65				100	20	60	79
					Cont	LPS	LPS+AMB	AMB				Cont	LPS	LPS+AMB	AMB
			LPO (cortex)		20	100	56	27		LPO (hippo)		13	98	44	23
					17	100	58	32				15	99	40	21
					21	100	60	29				17	99.6	41	25
					23	100	54	31				14	100	43	24
